# Supplementary material for: Immunosuppression of Tumor-Derived Factors Modulated Neutrophils in Upper Tract Urothelial Carcinoma Through Upregulation of Arginase-1 via ApoA1-STAT3 Axis
Source: Cells. 2025 Apr 30;14(9):660. doi: 10.3390/cells14090660 (PMC12072159; doi:10.3390/cells14090660)
Supplement: Supplementary file 1 [file cells-14-00660-s001.zip]

Archive with 1 entries (1 files):
- cells-3601956-supplementary.pdf
